# Supplementary material for: Integrated Molecular and Functional Characterization of Cervical Small-Cell Neuroendocrine Carcinoma Using a 3D Organoid Model
Source: Int J Mol Sci. 2026 Mar 4;27(5):2393. doi: 10.3390/ijms27052393 (PMC12986295; doi:10.3390/ijms27052393)
Supplement: Supplementary file 1 [file ijms-27-02393-s001.zip]

Archive with 2 entries (2 files):
- Supplementary method.pdf
- Supplementary table.xlsx
